# Supplementary material for: The Association of Statin Therapy with Liver and Pancreatic Fat Fraction in Type 2 Diabetes Mellitus
Source: Diagnostics (Basel). 2025 Feb 10;15(4):426. doi: 10.3390/diagnostics15040426 (PMC11854770; doi:10.3390/diagnostics15040426)
Supplement: Supplementary file 1 [file diagnostics-15-00426-s001.zip]

Archive with 1 entries (1 files):
- diagnostics-3418168-supplementary.pdf
